# Supplementary material for: Interventions to mitigate indoor air pollution: A cost-benefit analysis
Source: PLoS One. 2021 Sep 24;16(9):e0257543. doi: 10.1371/journal.pone.0257543 (PMC8462720; doi:10.1371/journal.pone.0257543)
Supplement: S2 Table — (XLSX) [file pone.0257543.s002.xlsx]

## Sheet: BCR, NPV, IRR
		Main results
				BCRs				NPV
			Interventions	3% discount rate	7.5% discount rate	12% discount rate		Interventions	0.03	0.075	0.12
			Biogas	2.66819	2.5361	2.41231		Biogas	293579	188140	126037
			LPG	4.6362	4.53138	4.42761		LPG	338161	232632	170476
			Natural Gas	4.63602	4.46361	4.29793		Natural Gas	336912	229102	165603
			Electric Stove	3.06866	2.94815	2.83284		Electric Stove	287290	190419	133363
			ICS	0.379466	0.379254	0.37905		ICS	Negative	Negative	Negative
	S2 Table. Data.					All calculations can be seen below
	Per capita GDP (USD, 2019)		1284 USD
	Average household members		6.7
	Household using solid fuels (millions)		15.22
	Discount rates		3%, 7.5%, 12%
	Biogas plant size (m3)		10
	Biogas plant installation cost (PKR)		50282
	Stoves for Biogas, LPG, Piped gas (PKR)		7201
	Stove maintenance cost (PKR)		332
	Biogas labor cost (PKR)		17082
	Cylinder cost (PKR)		6001
	LPG fuel cost (PKR)		10553
	LPG price per KG (PKR)		138.5
	Piped gas connection charges (fixed) (PKR)		6000
	Labor charges for piped natural gas (fixed) (PKR)		8844
	Annual Natural gas bill (PKR)		9547
	Natural gas per unit price (MMBTU) (PKR)		442
	Electric stove cost (PKR)		35245
	Per unit electricity price (PKR)		10.5
	Annual bill electricity (PKR)		14372
	Stove ICS cost (PKR)		1729
	Price of firewood per kg (PKR)		9
	Price of crop residues per kg (PKR)		5.31
	Price of dry animal dung per kg (PKR)		4
	Value of statistical life (millions, 2014) (PKR)		21.45
	Per day cost of visiting hospital (not getting admitted) (PKR)		974
	Per day cost of visiting hospital (getting admitted) (PKR)		2465
	Notes: All figures are adjusted for 2014 except GDP, PKR = Pakistani currency Rupee, sources of figures are given in Table S1																								FINAL Calculations
																														Pessimistic						Optimistic
				Biogas	Fixed	0	1	2	3	4	5	6	7	8	9	TOTAL	No of HH	Cost bear by country		Biogas		in million			Interventions	Cost in PKR				Interventions	Cost in Million PKR					Interventions	Cost in Million PKR
cost	stove	7201		0.03	57483	17414	16906.8	16414.4	15936.3	15472.1	15021.5	14584	14159.2	13746.8	13346.4	210484	15220000	3.20357e+12				3.20357e+06				3% discount rate	7.5% discount rate	12% discount rate			5 % of cost	Total cost 5% up	10 % cost	Total cost 10% up			5 % of cost	Total cost 5% down	10 % cost	Total cost 10% down
	Plant installation	50282																							Biogas	210484	185979	167683		Biogas	9298.95	195278	18597.9	204577		Biogas	9298.95	176680	18597.9	167381
	Fixed cost	57483		0.075	57483	17414	16199.1	15068.9	14017.6	13039.6	12129.9	11283.6	10496.4	9764.07	9082.85	185979	15220000	2.8306e+12				2.8306e+06			LPG	108839	93521.2	82085		LPG	4676.06	98197.2	9352.12	102873		LPG	4676.06	88845.1	9352.12	84169.1
	maintenance	332																							Natural Gas	108843	94941	84561.8		Natural Gas	4747.05	99688.1	9494.1	104435		Natural Gas	4747.05	90194	9494.1	85446.9
	labor	17082		0.12	57483	17414	15548.2	13882.3	12394.9	11066.9	9881.17	8822.47	7877.21	7033.22	6279.66	167683	15220000	2.55214e+12				2.55214e+06			Electric Stove	164436	143744	128296		Electric Stove	7187.21	150931	14374.4	158119		Electric Stove	7187.21	136557	14374.4	129370
	Op cost	17414																							ICS	130892	125665	120987		ICS	6283.24	131948	12566.5	138231		ICS	6283.24	119382	12566.5	113098
	Total cost year 1	74897
				LPG	Fixed	0	1	2	3	4	5	6	7	8	9	TOTAL	No of HH	Cost bear by country		LPG					Interventions	Benefits in PKR				Interventions	Benefits in Million PKR					Interventions	Benefits in Million PKR
cost	stove	7201		0.03	13202	10885	10568	10260.2	9961.32	9671.18	9389.5	9116.02	8850.5	8592.72	8342.45	108839	15220000	1.65653e+12				1.65653e+06				3% discount rate	7.5% discount rate	12% discount rate			5% benefits	Total benefits 5% down	10 % benefit	Total benefits 10% down			5% benefits	Total benefits 5% up	10 % benefit	Total benefits 10% up
	Cylinder	6001																							Biogas	561612	471661	404504		Biogas	23583.1	448078	47166.1	424495		Biogas	23583.1	495245	47166.1	518828
	Fixed cost	13202		0.075	13202	10885	10125.6	9419.15	8762	8150.69	7582.04	7053.06	6560.99	6103.24	5677.44	93521.2	15220000	1.42339e+12				1.42339e+06			LPG	504599	423780	363440		LPG	21189	402591	42378	381402		LPG	21189	444969	42378	466158
	LPG fuel cost	10553																							Natural Gas	504599	423780	363440		Natural Gas	21189	402591	42378	381402		Natural Gas	21189	444969	42378	466158
	maintenance	332		0.12	13202	10885	9718.75	8677.46	7747.73	6917.61	6176.44	5514.68	4923.82	4396.27	3925.24	82085	15220000	1.24933e+12				1.24933e+06			Electric Stove	504599	423780	363440		Electric Stove	21189	402591	42378	381402		Electric Stove	21189	444969	42378	466158
	Op cost	10885																							ICS	49669	47658.9	45860.1		ICS	2382.95	45276	4765.89	42893		ICS	2382.95	50041.9	4765.89	52424.8

				NG	Fixed	0	1	2	3	4	5	6	7	8	9	TOTAL	No of HH	Cost bear by country		NG					Interventions	BCRs				Interventions	BCRs Pessimistic					Interventions	BCRs Pessimistic
cost	stove	7201		0.03	22045	9879	9591.26	9311.9	9040.68	8777.36	8521.71	8273.51	8032.53	7798.57	7571.43	108843	15220000	1.65659e+12				1.65659e+06				3% discount rate	7.5% discount rate	12% discount rate				7.5% discount rate		7.5% discount rate				7.5% discount rate		7.5% discount rate
	connc. Charges	6000																							Biogas	2.66819	2.5361	2.41231		Biogas		2.29457		2.07499		Biogas		2.80306		3.09968
	labor charges	8844		0.075	22045	9879	9189.77	8548.62	7952.21	7397.4	6881.3	6401.21	5954.62	5539.18	5152.72	94941	15220000	1.445e+12				1.445e+06			LPG	4.6362	4.53138	4.42761		LPG		4.09982		3.70749		LPG		5.00837		5.53835
	Fixed	22045																							Natural Gas	4.63602	4.46361	4.29793		Natural Gas		4.03851		3.65205		Natural Gas		4.93347		5.45553
	Annual BILL	9547		0.12	22045	9879	8820.54	7875.48	7031.68	6278.28	5605.61	5005.01	4468.76	3989.96	3562.47	84561.8	15220000	1.28703e+12				1.28703e+06			Electric Stove	3.06866	2.94815	2.83284		Electric Stove		2.66738		2.41213		Electric Stove		3.25849		3.6033
	maintenance	332																							ICS	0.379466	0.379254	0.37905		ICS		0.343135		0.310299		ICS		0.419176		0.463533
	OP cost	9879
				ELT-STOV	Fixed	0	1	2	3	4	5	6	7	8	9	TOTAL	No of HH	Cost bear by country		ELT
cost	stove	35245		0.03	35245	14704	14275.7	13859.9	13456.2	13064.3	12683.8	12314.4	11955.7	11607.5	11269.4	164436	15220000	2.50272e+12				2.50272e+06
	connc. Charges	0
	labor charges	0		0.075	35245	14704	13678.1	12723.9	11836.1	11010.4	10242.2	9527.63	8862.91	8244.57	7669.36	143744	15220000	2.18779e+12				2.18779e+06
	Fixed	35245
	Annual BILL	14372		0.12	35245	14704	13128.6	11721.9	10466	9344.66	8343.44	7449.5	6651.34	5938.7	5302.41	128296	15220000	1.95266e+12				1.95266e+06
	maintenance	332
	OP cost	14704
				ICS	Fixed	0	1	2	3	4	5	6	7	8	9	TOTAL	No of HH	Cost bear by country		ICS
cost	stove	1729		0.03	1729	44333	43041.7	41788.1	0	0	0	0	0	0	0	130892	15220000	1.99217e+12				1.99217e+06
	connc. Charges	0
	labor charges	0		0.075	1729	44333	41240	38362.8	0	0	0	0	0	0	0	125665	15220000	1.91262e+12				1.91262e+06
	Fixed	1729
	Fuel cost	1958		0.12	1729	44333	39583	35342	0	0	0	0	0	0	0	120987	15220000	1.84142e+12				1.84142e+06
	labor cost	42375
	OP cost	44333
				Biogas		0	1	2	3	4	5	6	7	8	9	TOTAL		Benefits for country	Biogas	BCRs
Benefits	Fuel saving	3012	45842640000	0.03		63920.4	62058.7	60251.1	58496.2	56792.5	55138.3	53532.3	51973.1	50459.4	48989.7	561612	15220000	8.54773e+12		2.66819	2.66819	8.54773e+06
	Fertilizer	9835	149688700000
	Mortality benefits	591711138480	591711138480	0.075		63920.4	59460.8	55312.4	51453.4	47863.6	44524.3	41418	38528.3	35840.3	33339.8	471661	15220000	7.17869e+12		2.5361		7.17869e+06
	Morbidity	32203353600	32203353600
	Time saving	9759	148531980000	0.12		63920.4	57071.8	50957	45497.3	40622.6	36270.2	32384.1	28914.3	25816.4	23050.3	404504	15220000	6.15656e+12		2.41231		6.15656e+06
	Health care	3.80745e+09	3.80745e+09
	Productivity gain	1.08338e+09	1.08338e+09
	38877.2	Total country benefits	9.72869e+11	63920.4	9.72869e+11
	2115.86
	250.161
	71.1816			LPG		0	1	2	3	4	5	6	7	8	9	TOTAL		Benefits for country	LPG	BCRs
Benefits	Fuel saving	3012	45842640000	0.03		57431.4	55758.7	54134.6	52557.9	51027.1	49540.8	48097.9	46697	45336.9	44016.4	504599		7.67999e+12		4.6362		7.67999e+06
	Fertilizer	0	0
	Mortality benefits	591711138480	591711138480	0.075		57431.4	53424.6	49697.3	46230	43004.7	40004.3	37213.3	34617.1	32201.9	29955.3	423780		6.44993e+12		4.53138		6.44993e+06
	Morbidity	32203353600	32203353600
	Time saving	13105	199458100000	0.12		57431.4	51278	45784	40878.5	36498.7	32588.1	29096.5	25979.1	23195.6	20710.3	363440		5.53156e+12		4.42761	4.42761	5.53156e+06
	Health care	3.80745e+09	3.80745e+09
	Productivity gain	1.08338e+09	1.08338e+09
				Ind Benefits
		Total country benefits	8.74106e+11	57431.4
				NG		0	1	2	3	4	5	6	7	8	9	TOTAL		Benefits for country	NG	BCRs
Benefits	Fuel saving	3012	45842640000	0.03		57431.4	55758.7	54134.6	52557.9	51027.1	49540.8	48097.9	46697	45336.9	44016.4	504599		7.67999e+12		4.63602		7.67999e+06
	Fertilizer	0	0
	Mortality benefits	591711138480	591711138480	0.075		57431.4	53424.6	49697.3	46230	43004.7	40004.3	37213.3	34617.1	32201.9	29955.3	423780		6.44993e+12		4.46361		6.44993e+06
	Morbidity	32203353600	32203353600
	Time saving	13105	199458100000	0.12		57431.4	51278	45784	40878.5	36498.7	32588.1	29096.5	25979.1	23195.6	20710.3	363440		5.53156e+12		4.29793		5.53156e+06
	Health care	3.80745e+09	3.80745e+09
	Productivity gain	1.08338e+09	1.08338e+09
				Ind Benefits
		Total country benefits	8.74106e+11	57431.4
				ELT		0	1	2	3	4	5	6	7	8	9	TOTAL		Cost bear by country	ELT	BCRs
Benefits	Fuel saving	3012	45842640000	0.03		57431.4	55758.7	54134.6	52557.9	51027.1	49540.8	48097.9	46697	45336.9	44016.4	504599		7.67999e+12		3.06866		7.67999e+06
	Fertilizer	0	0
	Mortality benefits	591711138480	591711138480	0.075		57431.4	53424.6	49697.3	46230	43004.7	40004.3	37213.3	34617.1	32201.9	29955.3	423780		6.44993e+12		2.94815		6.44993e+06
	Morbidity	32203353600	32203353600
	Time saving	13105	199458100000	0.12		57431.4	51278	45784	40878.5	36498.7	32588.1	29096.5	25979.1	23195.6	20710.3	363440		5.53156e+12		2.83284		5.53156e+06
	Health care	3.80745e+09	3.80745e+09
	Productivity gain	1.08338e+09	1.08338e+09
				Ind Benefits
		Total country benefits	8.74106e+11	57431.4
				ICS		0	1	2								TOTAL		Benefits for country	ICS	BCRs
Benefits	Fuel saving	1054	16041880000	0.03		17048	16551.5	16069.4	0	0	0	0	0	0	0	49669		7.55962e+11		0.379466		755962
	Fertilizer	0	0
	Mortality benefits	207098898468	207098898468	0.075		17048	15858.6	14752.2	0	0	0	0	0	0	0	47658.9		7.25369e+11		0.379254		725369
	Morbidity	11271173760	11271173760
	Time saving	1534	23347480000	0.12		17048	15221.5	13590.6	0	0	0	0	0	0	0	45860.1		6.97991e+11		0.37905		697991
	Health care	1.33261e+09	1.33261e+09
	Productivity gain	3.79185e+08	3.79185e+08
				Ind Benefits
		Total country benefits	2.59471e+11	17048
NPV
																NPV
	BG	Disc. Benefits	y1	y2	y3	y4	y5	y6	y7	y8	y9	y10				Interventions	0.03	0.075	0.12
		0.03	63920.4	62058.7	60251.1	58496.2	56792.5	55138.3	53532.3	51973.1	50459.4	48989.7				BG	293579	188140	126037
		0.075	63920.4	59460.8	55312.4	51453.4	47863.6	44524.3	41418	38528.3	35840.3	33339.8				LPG	338161	232632	170476
		0.12	63920.4	57071.8	50957	45497.3	40622.6	36270.2	32384.1	28914.3	25816.4	23050.3				NG	336912	229102	165603
																ELT-STOVE	287290	190419	133363
		Disc. Operating cost														ICS	Negative	Negative	Negative
		0.03	17414	16906.8	16414.4	15936.3	15472.1	15021.5	14584	14159.2	13746.8	13346.4
		0.075	17414	16199.1	15068.9	14017.6	13039.6	12129.9	11283.6	10496.4	9764.07	9082.85
		0.12	17414	15548.2	13882.3	12394.9	11066.9	9881.17	8822.47	7877.21	7033.22	6279.66
			1	2	3	4	5	6	7	8	9	10
		Fixed cost (up front)	NB year1	NB year2	NB year3	NB year4	NB year5	NB year6	NB year7	NB year8	NB year9	NB year10	NPV-BG
	0.03	-57483	46506.4	45151.9	43836.8	42560	41320.3	40116.8	38948.4	37814	36712.6	35643.3	293579
	0.075	-57483	46506.4	43261.8	40243.5	37435.8	34824	32394.4	30134.4	28032	26076.2	24257	188140
	0.12	-57483	46506.4	41523.6	37074.6	33102.3	29555.7	26389	23561.6	21037.1	18783.2	16770.7	126037
		351062	45151.9	42560	40116.8	37814	35643.3	33597.2	31668.6	29850.7	28137.1	26522
	LPG	Disc. Benefits	y1	y2	y3	y4	y5	y6	y7	y8	y9	y10
		0.03	57431.4	55758.7	54134.6	52557.9	51027.1	49540.8	48097.9	46697	45336.9	44016.4
		0.075	57431.4	53424.6	49697.3	46230	43004.7	40004.3	37213.3	34617.1	32201.9	29955.3
		0.12	57431.4	51278	45784	40878.5	36498.7	32588.1	29096.5	25979.1	23195.6	20710.3
		Disc. Operating cost
		0.03	10885	10568	10260.2	9961.32	9671.18	9389.5	9116.02	8850.5	8592.72	8342.45
		0.075	10885	10125.6	9419.15	8762	8150.69	7582.04	7053.06	6560.99	6103.24	5677.44
		0.12	10885	9718.75	8677.46	7747.73	6917.61	6176.44	5514.68	4923.82	4396.27	3925.24
		Fixed cost (up front)	NB year1	NB year2	NB year3	NB year4	NB year5	NB year6	NB year7	NB year8	NB year9	NB year10	NPV-LPG
	0.03	-13202	46546.4	45190.7	43874.5	42596.6	41355.9	40151.3	38981.9	37846.5	36744.2	35673.9	338161
	0.075	-13202	46546.4	43299	40278.1	37468	34854	32422.3	30160.3	28056.1	26098.7	24277.8	232632
	0.12	-13202	46546.4	41559.3	37106.5	33130.8	29581.1	26411.7	23581.9	21055.2	18799.3	16785.1	170476
	NG	Disc. Benefits	y1	y2	y3	y4	y5	y6	y7	y8	y9	y10
		0.03	57431.4	55758.7	54134.6	52557.9	51027.1	49540.8	48097.9	46697	45336.9	44016.4
		0.075	57431.4	53424.6	49697.3	46230	43004.7	40004.3	37213.3	34617.1	32201.9	29955.3
		0.12	57431.4	51278	45784	40878.5	36498.7	32588.1	29096.5	25979.1	23195.6	20710.3
		Disc. Operating cost
		0.03	9879	9591.26	9311.9	9040.68	8777.36	8521.71	8273.51	8032.53	7798.57	7571.43
		0.075	9879	9189.77	8548.62	7952.21	7397.4	6881.3	6401.21	5954.62	5539.18	5152.72
		0.12	9879	8820.54	7875.48	7031.68	6278.28	5605.61	5005.01	4468.76	3989.96	3562.47
		Fixed cost (up front)	NB year1	NB year2	NB year3	NB year4	NB year5	NB year6	NB year7	NB year8	NB year9	NB year10	NPV-NG
	0.03	-22045	47552.4	46167.4	44822.7	43517.2	42249.7	41019.1	39824.4	38664.5	37538.3	36445	336912
	0.075	-22045	47552.4	44234.8	41148.7	38277.8	35607.3	33123	30812.1	28662.4	26662.7	24802.6	229102
	0.12	-22045	47552.4	42457.5	37908.5	33846.9	30220.4	26982.5	24091.5	21510.3	19205.6	17147.9	165603
	ELT-STOVE	Disc. Benefits	y1	y2	y3	y4	y5	y6	y7	y8	y9	y10
		0.03	57431.4	55758.7	54134.6	52557.9	51027.1	49540.8	48097.9	46697	45336.9	44016.4
		0.075	57431.4	53424.6	49697.3	46230	43004.7	40004.3	37213.3	34617.1	32201.9	29955.3
		0.12	57431.4	51278	45784	40878.5	36498.7	32588.1	29096.5	25979.1	23195.6	20710.3
		Disc. Operating cost
		0.03	14704	14275.7	13859.9	13456.2	13064.3	12683.8	12314.4	11955.7	11607.5	11269.4
		0.075	14704	13678.1	12723.9	11836.1	11010.4	10242.2	9527.63	8862.91	8244.57	7669.36
		0.12	14704	13128.6	11721.9	10466	9344.66	8343.44	7449.5	6651.34	5938.7	5302.41
		Fixed cost (up front)	NB year1	NB year2	NB year3	NB year4	NB year5	NB year6	NB year7	NB year8	NB year9	NB year10	NPV-ELT
	0.03	-35245	42727.4	41482.9	40274.7	39101.6	37962.8	36857	35783.5	34741.3	33729.4	32747	287290
	0.075	-35245	42727.4	39746.4	36973.4	34393.9	31994.3	29762.1	27685.7	25754.2	23957.4	22285.9	190419
	0.12	-35245	42727.4	38149.5	34062	30412.5	27154	24244.7	21647	19327.7	17256.9	15407.9	133363
	ICS	Disc. Benefits	y1	y2	y3	y4	y5	y6	y7	y8	y9	y10
		0.03	17048	16551.5	16069.4
		0.075	17048	15858.6	14752.2
		0.12	17048	15221.5	13590.6
		Disc. Operating cost
		0.03	44333	43041.7	41788.1
		0.075	44333	41240	38362.8
		0.12	44333	39583	35342
		Fixed cost (up front)	NB year1	NB year2	NB year3	NB year4	NB year5	NB year6	NB year7	NB year8	NB year9	NB year10	NPV-ICS
	0.03	-1729	-27285	-26490.2	-25718.7								-76725.1
	0.075	-1729	-27285	-25381.4	-23610.6								-68079.2
	0.12	-1729	-27285	-24361.6	-21751.4								-60993.7
[truncated: 5 more columns]
